# Supplementary material for: The Host Microbiota Contributes to Early Protection Against Lung Colonization by Mycobacterium tuberculosis
Source: Front Immunol. 2018 Nov 14;9:2656. doi: 10.3389/fimmu.2018.02656 (PMC6246741; doi:10.3389/fimmu.2018.02656)
Supplement: Supplementary Table 1 — Primers used in the study for RT-qPCR. [file Table_1.XLSX]

## Sheet: Feuil1
	Supplementary Table S1. Primers used in the study for RT-qPCR.
	Gene (murine)	Forward primer (5'-3')	Reverse primer (5'-3')
	hprt	GTTCTTTGCTGACCTGCTGGAT	CCCCGTTGACTGATCATTACAG
	tnf-α	CAAAATTCGAGTGACAAGCCTGT	CCACTTGGTGGTTTGCTACGA
	il-1β	GCCCATCCTCTGTGACTCAT	AGGCCACAGGTATTTTGTCG
	il-6	ATGTTCTCTGGGAAATCGTGGA	AGAATTGCCATTGCACAACTCTT
	ifn-γ	CAGCAACAGCAAGGCGAA	GGACCTGTGGGTTGTTGACCT
	il-17A	CCTGGACTCTCCACCGCA	CTCCGCATTGACACAGCG
	tgf-b	GGACCGCAACAACGCC	GGCACTGCTTCCCGAATGT
	cramp	AAGGAACAGGGGGTGGTG	CCGGGAAATTTTCTTGAACC
	ccr6	CCTCACATTCTTAGGACTGGAGC	GGCAATCAGAGCTCTCGGA
	Gene (bacterial)	Forward primer (5'-3')	Reverse primer (5'-3')
	Universal 16S rRNA	ACTCCTACGGGAGGCAGCAGT	ATTACCGCGGCTGCTGGC
	Firmicutes	GGAGYATGTGGTTTAATTCGAAGCA	AGCTGACGACAACCATGCAC
	Bacteroidetes	GGARCATGTGGTTTAATTCGATGAT	AGCTGACGACAACCATGCAG
	Beta-proteobacteria	AACGCGAAAAACCTTACCTACC	TGCCCTTTCGTAGCAACTAGTG
